# Supplementary material for: Myeloid C/EBPβ deficiency reshapes microglial gene expression and is protective in experimental autoimmune encephalomyelitis
Source: J Neuroinflammation. 2017 Mar 16;14:54. doi: 10.1186/s12974-017-0834-5 (PMC5356255; doi:10.1186/s12974-017-0834-5)
Supplement: Additional file 1: Tables S1-S6. — List the genes significantly up-regulated (tables 1, 3 and 5) or down-regulated (tables 2, 4 and 6) by the absence of C/EBPβ in control (tables 1, 2), LPS-treated (tables 3, 4) and LPS+IFNγ-treated (tables 5, 6) primary microglial cultures. These data were obtained by RNAseq as described in Methods. (ZIP 253 kb) [file 12974_2017_834_MOESM1_ESM.zip]

Archive with 6 entries (6 files):
- 12974_2017_834_MOESM1_ESM/Table S1.docx
- 12974_2017_834_MOESM1_ESM/Table S2.docx
- 12974_2017_834_MOESM1_ESM/Table S3.docx
- 12974_2017_834_MOESM1_ESM/Table S4.docx
- 12974_2017_834_MOESM1_ESM/Table S5.docx
- 12974_2017_834_MOESM1_ESM/Table S6.docx
